# Supplementary material for: Insulin Sensitization by PPARγ and GLUT-4 Overexpression/Translocation Mediates the Antidiabetic Effect of Plantago australis
Source: Pharmaceuticals (Basel). 2023 Apr 3;16(4):535. doi: 10.3390/ph16040535 (PMC10143998; doi:10.3390/ph16040535)
Supplement: Supplementary file 1 [file pharmaceuticals-16-00535-s001.zip]

Archive with 1 entries (1 files):
- pharmaceuticals-2242105-supplementary.pdf
